# Supplementary material for: Pyramidal-Shaped Costal Cartilage Columellar Strut Graft with Half-Harvest Technique for Augmentation Rhinoplasty: A Novel Approach to Tip Mobility Preservation
Source: J Clin Med. 2026 Jun 26;15(13):4985. doi: 10.3390/jcm15134985 (PMC13362741; doi:10.3390/jcm15134985)
Supplement: Supplementary file 1 [file jcm-15-04985-s001.zip]

Archive with 3 entries (3 files):
- jcm-4361071-supplementary.pdf
- Video1_SDC_Blur.mp4
- Video2_SDC_Blur.mp4
